# Supplementary material for: Characteristics of the Insulin-like Peptide Genes and Their Roles in the Ovarian Development of Zeugodacus cucurbitae (Coquillett)
Source: Insects. 2025 Aug 17;16(8):854. doi: 10.3390/insects16080854 (PMC12386508; doi:10.3390/insects16080854)
Supplement: Supplementary file 1 [file insects-16-00854-s001.zip]

Archive with 1 entries (1 files):
- insects-3763979-supplementary.pdf
